# Supplementary material for: Portable Fluorescence Microarray Reader-Enabled Biomarker Panel Detection System for Point-of-Care Diagnosis of Lupus Nephritis
Source: Micromachines (Basel). 2025 Jan 29;16(2):156. doi: 10.3390/mi16020156 (PMC11857597; doi:10.3390/mi16020156)
Supplement: Supplementary file 1 [file micromachines-16-00156-s001.zip]

Archive with 1 entries (1 files):
- micromachines-3386312-supplementary.pdf
